# Supplementary material for: ChatGPT can yield valuable responses in the context of orthopaedic trauma surgery
Source: J Exp Orthop. 2024 Jun 17;11(3):e12047. doi: 10.1002/jeo2.12047 (PMC11180970; doi:10.1002/jeo2.12047)
Supplement: Supplementary file 2 — Supporting information. [file JEO2-11-e12047-s001.xlsx]

## Sheet: Sheet 1 - summary_overall_patie
Target Group	QuestionNumber	Correctness (mean)	Completeness (mean)	Adaptiviness (mean)
patient	1	2.0	2.0	2.0
patient	2	2.0	2.0	2.0
patient	5	2.0	2.0	2.0
patient	8	2.0	2.0	2.0
patient	16	2.0	2.0	2.0
patient	18	2.0	2.0	2.0
patient	19	2.0	2.0	2.0
patient	23	2.0	2.0	2.0
patient	26	2.0	2.0	2.0
patient	27	2.0	2.0	2.0
patient	31	2.0	2.0	2.0
patient	33	2.0	2.0	2.0
patient	11	2.0	2.0	1.67
patient	34	2.0	2.0	1.67
patient	9	2.0	1.67	2.0
patient	15	2.0	1.67	2.0
patient	20	2.0	1.67	2.0
patient	32	2.0	1.67	2.0
patient	4	1.67	2.0	2.0
patient	25	1.67	2.0	2.0
patient	28	1.67	2.0	2.0
patient	29	1.67	2.0	1.67
patient	10	1.67	1.67	2.0
patient	14	1.67	1.67	2.0
patient	22	1.67	1.67	2.0
patient	30	1.67	1.67	2.0
patient	24	1.67	1.67	1.67
patient	13	1.67	1.33	2.0
patient	21	1.33	1.67	2.0
patient	6	1.67	1.33	1.67
patient	3	1.33	1.67	1.67
patient	7	1.33	1.33	2.0
patient	12	1.33	1.33	1.67
patient	17	1.33	1.0	2.0
