# Supplementary material for: ChatGPT can yield valuable responses in the context of orthopaedic trauma surgery
Source: J Exp Orthop. 2024 Jun 17;11(3):e12047. doi: 10.1002/jeo2.12047 (PMC11180970; doi:10.1002/jeo2.12047)
Supplement: Supplementary file 3 — Supporting information. [file JEO2-11-e12047-s004.xlsx]

## Sheet: Sheet 1 - summary_overall_medic
Target Group	QuestionNumber	Correctness (mean)	Completeness (mean)	Adaptiveness (mean)
Non-orthopaedic medical doctor	1	2.0	2.0	2.0
Non-orthopaedic medical doctor	3	2.0	2.0	2.0
Non-orthopaedic medical doctor	5	2.0	2.0	2.0
Non-orthopaedic medical doctor	8	2.0	2.0	2.0
Non-orthopaedic medical doctor	9	2.0	2.0	2.0
Non-orthopaedic medical doctor	11	2.0	2.0	2.0
Non-orthopaedic medical doctor	18	2.0	2.0	2.0
Non-orthopaedic medical doctor	19	2.0	2.0	2.0
Non-orthopaedic medical doctor	23	2.0	2.0	2.0
Non-orthopaedic medical doctor	24	2.0	2.0	2.0
Non-orthopaedic medical doctor	26	2.0	2.0	2.0
Non-orthopaedic medical doctor	27	2.0	2.0	2.0
Non-orthopaedic medical doctor	28	2.0	2.0	2.0
Non-orthopaedic medical doctor	31	2.0	2.0	2.0
Non-orthopaedic medical doctor	32	2.0	2.0	2.0
Non-orthopaedic medical doctor	34	2.0	2.0	2.0
Non-orthopaedic medical doctor	4	2.0	2.0	1.67
Non-orthopaedic medical doctor	13	2.0	2.0	1.67
Non-orthopaedic medical doctor	33	2.0	2.0	1.67
Non-orthopaedic medical doctor	6	2.0	1.67	2.0
Non-orthopaedic medical doctor	12	2.0	1.67	2.0
Non-orthopaedic medical doctor	15	2.0	1.67	2.0
Non-orthopaedic medical doctor	10	1.67	2.0	2.0
Non-orthopaedic medical doctor	14	1.67	2.0	2.0
Non-orthopaedic medical doctor	20	1.67	2.0	2.0
Non-orthopaedic medical doctor	21	1.67	2.0	2.0
Non-orthopaedic medical doctor	30	1.67	2.0	2.0
Non-orthopaedic medical doctor	22	1.67	2.0	1.67
Non-orthopaedic medical doctor	25	1.67	1.67	2.0
Non-orthopaedic medical doctor	29	1.67	1.67	2.0
Non-orthopaedic medical doctor	2	1.67	1.67	1.67
Non-orthopaedic medical doctor	17	1.67	1.33	2.0
Non-orthopaedic medical doctor	7	1.33	1.67	2.0
Non-orthopaedic medical doctor	16	1.0	1.67	2.0
