# Supplementary material for: ChatGPT can yield valuable responses in the context of orthopaedic trauma surgery
Source: J Exp Orthop. 2024 Jun 17;11(3):e12047. doi: 10.1002/jeo2.12047 (PMC11180970; doi:10.1002/jeo2.12047)
Supplement: Supplementary file 4 — Supporting information. [file JEO2-11-e12047-s002.xlsx]

## Sheet: Sheet 1 - summary_overall_exper
Target Group	QuestionNumber	Correctness (mean)	Completeness (mean)	Adaptiviness (mean)
Expert, orthopaedic surgeon	1	2.0	2.0	2.0
Expert, orthopaedic surgeon	6	2.0	2.0	2.0
Expert, orthopaedic surgeon	8	2.0	2.0	2.0
Expert, orthopaedic surgeon	11	2.0	2.0	2.0
Expert, orthopaedic surgeon	12	2.0	2.0	2.0
Expert, orthopaedic surgeon	13	2.0	2.0	2.0
Expert, orthopaedic surgeon	14	2.0	2.0	2.0
Expert, orthopaedic surgeon	15	2.0	2.0	2.0
Expert, orthopaedic surgeon	16	2.0	2.0	2.0
Expert, orthopaedic surgeon	18	2.0	2.0	2.0
Expert, orthopaedic surgeon	21	2.0	2.0	2.0
Expert, orthopaedic surgeon	22	2.0	2.0	2.0
Expert, orthopaedic surgeon	23	2.0	2.0	2.0
Expert, orthopaedic surgeon	24	2.0	2.0	2.0
Expert, orthopaedic surgeon	26	2.0	2.0	2.0
Expert, orthopaedic surgeon	27	2.0	2.0	2.0
Expert, orthopaedic surgeon	28	2.0	2.0	2.0
Expert, orthopaedic surgeon	30	2.0	2.0	2.0
Expert, orthopaedic surgeon	31	2.0	2.0	2.0
Expert, orthopaedic surgeon	33	2.0	2.0	2.0
Expert, orthopaedic surgeon	34	2.0	2.0	2.0
Expert, orthopaedic surgeon	4	2.0	2.0	1.67
Expert, orthopaedic surgeon	19	2.0	2.0	1.67
Expert, orthopaedic surgeon	2	2.0	1.67	2.0
Expert, orthopaedic surgeon	9	1.67	2.0	2.0
Expert, orthopaedic surgeon	25	1.67	2.0	2.0
Expert, orthopaedic surgeon	29	1.67	2.0	2.0
Expert, orthopaedic surgeon	10	1.67	2.0	1.67
Expert, orthopaedic surgeon	5	1.67	1.67	2.0
Expert, orthopaedic surgeon	20	1.67	1.67	2.0
Expert, orthopaedic surgeon	32	1.33	2.0	2.0
Expert, orthopaedic surgeon	3	1.67	1.33	2.0
Expert, orthopaedic surgeon	17	1.67	1.33	2.0
Expert, orthopaedic surgeon	7	1.33	1.33	2.0
